# Supplementary material for: Preoperative Protein Profiling Among Postoperative Cognitive Dysfunction (POCD) Patients Following Open-Heart Surgery: A Systematic Review and Integrated Bioinformatic Analysis
Source: Int J Mol Sci. 2024 Nov 14;25(22):12238. doi: 10.3390/ijms252212238 (PMC11595097; doi:10.3390/ijms252212238)
Supplement: Supplementary file 1 [file ijms-25-12238-s001.zip]

Archive with 1 entries (1 files):
- ijms-3242181-supplementary.pdf
